# Supplementary material for: Toll-like Receptors: Key Players in Squamous Cell Carcinoma Progression
Source: J Clin Med. 2024 Aug 2;13(15):4531. doi: 10.3390/jcm13154531 (PMC11313009; doi:10.3390/jcm13154531)
Supplement: Supplementary file 1 [file jcm-13-04531-s001.zip]

Archive with 1 entries (1 files):
- jcm-3124584-supplementary.pdf
